# Supplementary material for: Dietary Patterns and Prevalent NAFLD at Year 25 from the Coronary Artery Risk Development in Young Adults (CARDIA) Study
Source: Nutrients. 2022 Feb 18;14(4):854. doi: 10.3390/nu14040854 (PMC8878386; doi:10.3390/nu14040854)
Supplement: Supplementary file 1 [file nutrients-14-00854-s001.zip]

Archive with 1 entries (1 files):
- nutrients-1592003-supplementary.pdf
